# Supplementary material for: Why Do Hubs in the Yeast Protein Interaction Network Tend To Be Essential: Reexamining the Connection between the Network Topology and Essentiality
Source: PLoS Comput Biol. 2008 Aug 1;4(8):e1000140. doi: 10.1371/journal.pcbi.1000140 (PMC2467474; doi:10.1371/journal.pcbi.1000140)
Supplement: Table S2 — ECOBIMs and their member genes. For every tested protein interaction network we list the automatically identified ECOBIMs. For each ECOBIM the following information is shown: the corresponding GO biological process term/terms, number of essential genes, number of genes, and the names of member genes. (0.05 MB XLS) [file pcbi.1000140.s003.xls]

## Sheet: DIP CORE k is 3
GOIDs	number of essential genes	number of genes	enrichment	members	comments
GO:0006508	27	35	0.77	DSK2 NAS6 PRE1 PRE10 PRE2 PRE3 PRE4 PRE5 PRE6 PRE7 PRE8 PRE9 PUP1 PUP3 RAD23 RPN1 RPN10 RPN11 RPN12 RPN13 RPN14 RPN2 RPN3 RPN5 RPN6 RPN7 RPN8 RPN9 RPT1 RPT2 RPT3 RPT4 RPT5 RPT6 SCL1
GO:0042254	27	32	0.84	BUD20 CBF5 CIC1 DBP10 DRS1 ERB1 GAR1 HAS1 HCA4 MAK11 MAK5 NHP2 NOC2 NOG1 NOG2 NOP1 NOP10 NOP13 NOP15 NOP2 NOP4 NOP58 NOP7 NSA2 NUG1 PRP43 PWP2 RPF2 SDA1 SIK1 TIF6 YTM1
GO:0016192	21	30	0.7	ARF1 BET1 BOS1 COG1 COG2 COG3 COG4 COG6 COP1 EMP24 ERV25 GLO3 RET2 RET3 SAR1 SEC13 SEC16 SEC21 SEC22 SEC23 SEC24 SEC26 SEC27 SEC28 SEC31 SEC7 SED5 SFB2 SLY1 YPT1
GO:0016071	18	28	0.64	BRR2 DCP1 DCP2 DHH1 DIB1 EDC3 KEM1 LSM1 LSM2 LSM3 LSM4 LSM5 LSM6 LSM7 LSM8 PAT1 PRP24 PRP3 PRP31 PRP4 PRP6 PRP8 SMB1 SMD2 SMD3 SMX2 SNU114 SNU66
GO:0015931 GO:0051236	15	24	0.62	CRM1 GLE1 MTR10 NIC96 NSP1 NUP1 NUP100 NUP116 NUP120 NUP133 NUP145 NUP159 NUP170 NUP2 NUP42 NUP49 NUP57 NUP82 NUP84 NUP85 PSE1 SEH1 SRM1 SXM1
GO:0016072	18	21	0.86	CBF5 ERB1 GAR1 HAS1 HCA4 MAK11 MAK5 NHP2 NOG1 NOP1 NOP10 NOP12 NOP2 NOP4 NOP58 NOP7 NUG1 PWP2 RPF2 SIK1 TIF6
GO:0008380	16	21	0.76	BRR2 DIB1 LSM2 LSM3 LSM4 LSM5 LSM6 LSM7 LSM8 PRP24 PRP3 PRP31 PRP4 PRP6 PRP8 SMB1 SMD2 SMD3 SMX2 SNU114 SNU66	a proper subset of GO:0016071
GO:0016071 GO:0031123	13	14	0.93	CFT1 CFT2 CLP1 FIP1 MPE1 PAP1 PCF11 PFS2 PTA1 REF2 RNA14 SWD2 YSH1 YTH1
GO:0000074 GO:0000278 GO:0000279 GO:0006508 GO:0007001 GO:0007010 GO:0007059	8	11	0.73	APC1 APC11 APC2 APC4 APC5 APC9 CDC16 CDC23 CDC26 CDC27 DOC1
GO:0006512	8	10	0.8	APC1 APC11 APC2 APC4 APC5 APC9 CDC16 CDC23 CDC26 CDC27
GO:0006974	6	9	0.67	CTF8 ELG1 POL30 RAD24 RFC1 RFC2 RFC3 RFC4 RFC5
GO:0007001	5	8	0.62	CTF18 CTF8 ELG1 POL30 RFC2 RFC3 RFC4 RFC5
GO:0016072 GO:0042254	8	8	1	DIP2 PWP2 UTP10 UTP13 UTP18 UTP21 UTP22 UTP7
GO:0009100	5	8	0.62	OST1 OST2 OST3 OST4 OST5 STT3 SWP1 WBP1
GO:0006366	5	8	0.62	IKI3 RPB2 RPB3 RPB4 RPB5 RPB9 RPO21 RPO26
GO:0006260	6	7	0.86	ELG1 POL30 RFC1 RFC2 RFC3 RFC4 RFC5
GO:0007005 GO:0007010 GO:0048308	6	7	0.86	ARC15 ARC18 ARC19 ARC35 ARC40 ARP2 ARP3
GO:0006260 GO:0006461	7	7	1	CDC6 ORC1 ORC2 ORC3 ORC4 ORC5 ORC6
GO:0000278 GO:0051325	5	7	0.71	CDC34 CDC4 CDC53 GRR1 HRT1 SIC1 SKP1
GO:0006412	6	7	0.86	GCD1 GCD2 GCD6 GCD7 GCN3 SUI2 SUI3
GO:0006512	6	7	0.86	CDC34 CDC4 CDC53 GRR1 HRT1 SGT1 SKP1
GO:0006383	7	7	1	RET1 RPC19 RPC25 RPC34 RPC40 RPC82 RPO31
GO:0006323 GO:0007001 GO:0016458 GO:0016481 GO:0040029	6	6	1	ORC1 ORC2 ORC3 ORC4 ORC5 ORC6
GO:0006412	5	6	0.83	HCR1 PRT1 RPG1 SUI1 TIF35 TIF5
GO:0007059	4	6	0.67	CTF18 CTF8 RFC2 RFC3 RFC4 RFC5
GO:0008380 GO:0016071	4	6	0.67	LUC7 NAM8 SNP1 SNU71 STO1 YHC1
GO:0006508	5	6	0.83	CDC34 CDC4 CDC53 GRR1 HRT1 SKP1
GO:0006913 GO:0051169	4	5	0.8	NSP1 NUP116 NUP159 NUP82 SXM1
GO:0007010	4	5	0.8	SPC110 SPC72 SPC97 SPC98 TUB4
GO:0006913	4	5	0.8	CRM1 GSP1 SRM1 YRB1 YRB2
GO:0006839 GO:0045184	4	5	0.8	MRS11 MRS5 TIM18 TIM22 TIM54
GO:0000278 GO:0006352 GO:0051325	5	5	1	TAF1 TAF10 TAF5 TAF6 TAF9
GO:0006417	4	5	0.8	GCD1 GCD2 GCD6 GCD7 GCN3
GO:0006360	4	5	0.8	RPA12 RPA135 RPA190 RPC19 RPC40
GO:0006944 GO:0016192	3	4	0.75	SEC17 TLG1 TLG2 VTI1
GO:0000278 GO:0000279 GO:0007001 GO:0007059	4	4	1	IRR1 MCD1 SMC1 SMC3
GO:0006399 GO:0008380	4	4	1	SEN15 SEN2 SEN34 SEN54
GO:0008380 GO:0016071	4	4	1	SMD2 SMD3 SME1 SMX3
GO:0006352 GO:0006366	4	4	1	SPT15 SUA7 TOA1 TOA2
GO:0006997 GO:0045184	4	4	1	NSP1 NUP116 NUP159 NUP82
GO:0006401 GO:0016071 GO:0016072 GO:0042254	4	4	1	DIS3 RRP45 RRP46 SKI6
GO:0042254	3	4	0.75	CRM1 GSP1 SRM1 YRB2
GO:0006997	4	4	1	NIC96 NSP1 NUP49 NUP57
GO:0006401 GO:0016071	3	4	0.75	DIS3 RRP4 SKI6 SKI7
GO:0007005	4	4	1	MRS11 MRS5 TIM22 TIM54
GO:0007047	3	4	0.75	CDC10 CDC11 CDC12 CDC3

## Sheet: LC k is 4
GOIDs	number of essential genes	number of genes	enrichment	members	comments
GO:0042254	88	107	0.82	ARB1 ARX1 BMS1 BRX1 BUD21 CBF5 CIC1 DBP3 DBP7 DIM1 DIP2 DRS1 EBP2 ECM16 EMG1 ENP1 ENP2 ERB1 ESF1 ESF2 GAR1 HAS1 HCA4 IMP3 IMP4 IPI1 IPI3 KRE33 KRR1 LSG1 MAK21 MDN1 MPP10 MRT4 NAN1 NHP2 NIP7 NMD3 NOC2 NOC4 NOG1 NOG2 NOP1 NOP14 NOP15 NOP16 NOP2 NOP4 NOP53 NOP58 NOP6 NOP7 NSA1 NSA2 NSR1 NUG1 PRP43 PUF6 PWP2 RAI1 RCL1 RIX1 RLI1 RLP24 RLP7 RPA43 RPF1 RPF2 RPL10 RPL3 RPL30 RPL5 RPP0 RPS11A RPS11B RPS17…
GO:0016072	52	60	0.87	BMS1 BUD21 CBF5 DBP3 DIM1 DIP2 ECM16 EMG1 ENP1 ENP2 ERB1 ESF1 ESF2 GAR1 HAS1 HCA4 IMP3 IMP4 KRR1 MPP10 MRT4 NAN1 NHP2 NOC4 NOG1 NOP1 NOP14 NOP4 NOP58 NOP6 NOP7 NSR1 NUG1 PWP2 RCL1 RIX1 RLP7 RPS4A RRP12 RRP45 RRP5 RRP9 SIK1 SOF1 SPB1 URB1 UTP10 UTP13 UTP15 UTP18 UTP20 UTP21 UTP22 UTP30 UTP4 UTP5 UTP6 UTP7 UTP8 UTP9	a proper subset of GO:0042254
GO:0016071	37	58	0.64	BRR2 CDC40 CEF1 CLF1 CWC15 CWC2 CWC25 DCP1 DCP2 DHH1 ECM2 EDC3 ISY1 KEM1 LEA1 LSM1 LSM2 LSM3 LSM4 LSM5 LSM6 LSM7 LSM8 MSL1 MUD1 NAM8 NTC20 PAT1 PRP19 PRP22 PRP24 PRP3 PRP31 PRP39 PRP4 PRP40 PRP45 PRP46 PRP6 PRP8 SLU7 SMB1 SMD1 SMD2 SMD3 SME1 SMX2 SMX3 SNP1 SNT309 SNU114 SNU56 SNU66 SNU71 SPP382 SYF1 SYF2 YJU2
GO:0008380	35	52	0.67	BRR2 BUD31 CDC40 CEF1 CLF1 CWC15 CWC2 CWC25 ECM2 ISY1 LEA1 LSM2 LSM3 LSM4 LSM5 LSM6 LSM7 LSM8 MSL1 MUD1 NAM8 NTC20 PRP19 PRP22 PRP24 PRP3 PRP31 PRP39 PRP4 PRP40 PRP45 PRP46 PRP6 PRP8 SLU7 SMB1 SMD1 SMD2 SMD3 SME1 SMX2 SMX3 SNP1 SNT309 SNU114 SNU56 SNU66 SNU71 SPP382 SYF1 SYF2 YJU2
GO:0015931 GO:0051236	16	26	0.62	CRM1 GLE1 MEX67 MTR10 MTR2 NIC96 NSP1 NUP1 NUP100 NUP116 NUP120 NUP133 NUP145 NUP159 NUP188 NUP2 NUP42 NUP49 NUP57 NUP82 NUP84 NUP85 PSE1 SAC3 SEH1 SXM1
GO:0006508	17	24	0.71	DSK2 NAS6 PRE1 PRE8 RAD23 RPN1 RPN10 RPN11 RPN12 RPN13 RPN2 RPN3 RPN5 RPN6 RPN7 RPN8 RPN9 RPT1 RPT2 RPT3 RPT4 RPT5 RPT6 SEM1
GO:0007059	12	19	0.63	AME1 CHL4 CSE4 CTF19 CTF3 DSN1 IML3 MCM16 MCM21 MCM22 MIF2 MTW1 NNF1 NSL1 NUF2 OKP1 SPC24 SPC25 TID3
GO:0006366	11	18	0.61	ARP7 ARP9 GCN4 HTL1 NPL6 RSC1 RSC2 RSC3 RSC4 RSC58 RSC6 RSC8 RSC9 RTT102 SFH1 SPT15 STH1 TAF14
GO:0000074	11	18	0.61	APC1 APC11 APC2 APC4 APC5 APC9 CDC16 CDC20 CDC23 CDC26 CDC27 CDC28 CDH1 CKS1 CLB2 DOC1 MND2 SWM1
GO:0006352	15	17	0.88	SPT15 SUA7 TAF1 TAF10 TAF11 TAF12 TAF13 TAF14 TAF2 TAF3 TAF5 TAF6 TAF7 TAF9 TFB4 TOA1 TOA2
GO:0000278	10	17	0.59	APC1 APC11 APC2 APC4 APC5 APC9 CDC16 CDC20 CDC23 CDC26 CDC27 CDC28 CDH1 CLB2 DOC1 MND2 SWM1	a proper subset of GO:0000074
GO:0007001	10	16	0.62	ARP7 ARP9 HSP104 HTL1 NPL6 RSC1 RSC2 RSC3 RSC4 RSC58 RSC6 RSC8 RSC9 RTT102 SFH1 STH1
GO:0000279	10	16	0.62	APC1 APC11 APC2 APC4 APC5 APC9 CDC16 CDC20 CDC23 CDC26 CDC27 CDC28 CDH1 DOC1 MND2 SWM1	a proper subset of GO:0000074
GO:0016071 GO:0031123	15	16	0.94	CFT1 CFT2 CLP1 FIP1 MPE1 PAP1 PCF11 PFS2 PTA1 PTI1 REF2 RNA14 RNA15 SWD2 YSH1 YTH1
GO:0006323 GO:0006354	10	15	0.67	ARP7 ARP9 HTL1 NPL6 RSC1 RSC2 RSC3 RSC4 RSC58 RSC6 RSC8 RSC9 RTT102 SFH1 STH1	a proper subset of GO:0007001
GO:0006508	9	14	0.64	APC1 APC11 APC2 APC4 APC5 APC9 CDC16 CDC20 CDC23 CDC26 CDC27 DOC1 MND2 SWM1	a proper subset of GO:0000074
GO:0006508	13	14	0.93	PRE1 PRE10 PRE2 PRE3 PRE4 PRE5 PRE6 PRE7 PRE8 PRE9 PUP1 PUP2 PUP3 SCL1
GO:0007001 GO:0007059	9	13	0.69	APC1 APC11 APC2 APC4 APC5 APC9 CDC16 CDC20 CDC23 CDC26 CDC27 DOC1 MND2	a proper subset of GO:0000074
GO:0006401 GO:0016071	9	13	0.69	CSL4 DIS3 LRP1 MTR3 RRP4 RRP40 RRP42 RRP43 RRP45 RRP46 RRP6 SKI6 SKI7
GO:0016072 GO:0042254	9	12	0.75	CSL4 DIS3 LRP1 MTR3 RRP4 RRP40 RRP42 RRP43 RRP45 RRP46 RRP6 SKI6	a proper subset of GO:0006401
GO:0006512	8	12	0.67	APC1 APC11 APC2 APC4 APC5 APC9 CDC16 CDC23 CDC26 CDC27 MND2 SWM1	a proper subset of GO:0000074
GO:0007010	9	12	0.75	APC1 APC11 APC2 APC4 APC5 APC9 CDC16 CDC20 CDC23 CDC26 CDC27 DOC1	a proper subset of GO:0000074
GO:0000278 GO:0051325	10	12	0.83	TAF1 TAF10 TAF11 TAF12 TAF13 TAF14 TAF2 TAF3 TAF5 TAF6 TAF7 TAF9	a proper subset of GO:0006352
GO:0006260	9	11	0.82	CDC45 CDC46 CDC47 CDC54 CDC7 MCM10 MCM2 MCM3 MCM6 MRC1 TOF1
GO:0006412	9	10	0.9	GCD11 HCR1 NIP1 PRT1 RPG1 SUI1 SUI3 TIF34 TIF35 TIF5
GO:0016071 GO:0016072 GO:0042254	9	9	1	POP1 POP3 POP4 POP5 POP6 POP7 RMP1 RPP1 SNM1
GO:0006360	7	9	0.78	RPA135 RPA190 RPA34 RPA43 RPA49 RPB5 RPC19 RPC40 RPO26
GO:0000278 GO:0007010	7	8	0.88	ASK1 DAD1 DAD2 DAM1 DUO1 HSK3 SPC19 SPC34
GO:0006366	6	8	0.75	ACT1 ARP4 HTZ1 INO80 RVB1 RVB2 SPT15 TAF14
GO:0042254	6	8	0.75	DIM1 ENP1 HRR25 LTV1 NOB1 PNO1 RIO2 TSR1
GO:0007005 GO:0007010 GO:0048308	6	7	0.86	ARC15 ARC18 ARC19 ARC35 ARC40 ARP2 ARP3
GO:0007059	5	7	0.71	CTF18 CTF8 ECO1 RFC2 RFC3 RFC4 RFC5
GO:0016192	6	6	1	EXO84 SEC10 SEC15 SEC5 SEC6 SEC8
GO:0006353 GO:0006366	5	6	0.83	GLC7 PTA1 PTI1 REF2 SSU72 SWD2
GO:0016072	5	6	0.83	DIM1 ENP1 NOB1 PNO1 RIO2 TSR1
GO:0006383	5	5	1	RPC17 RPC25 RPC34 RPC82 RPO31
GO:0007010	4	5	0.8	SPC110 SPC72 SPC97 SPC98 TUB4
GO:0008380 GO:0016071	5	5	1	CEF1 PRP11 PRP19 PRP21 PRP9
GO:0006260 GO:0006974	4	5	0.8	ELG1 POL30 RFC2 RFC3 RFC4
GO:0006839 GO:0045184	5	5	1	MAS6 PAM16 PAM18 TIM17 TIM44
GO:0006412	5	5	1	GCD1 GCD11 GCD2 GCD6 GCD7
GO:0007010	5	5	1	NUF2 SPC110 SPC24 SPC25 TID3
GO:0007010	4	5	0.8	CMD1 CNM67 SPC110 SPC29 SPC42
GO:0006383	5	5	1	RET1 RPC17 RPC25 RPC40 RPO31
GO:0006974	4	5	0.8	ECO1 RAD24 RFC2 RFC3 RFC4
GO:0006354	4	5	0.8	POB3 SPT16 SPT4 SPT5 SPT6
GO:0016192	5	5	1	DSL1 SEC20 TIP20 UFE1 USE1
GO:0000902 GO:0007010	4	5	0.8	AVO1 AVO2 LST8 TOR2 TSC11
GO:0000278 GO:0000279 GO:0007001 GO:0007059	5	5	1	IRR1 MCD1 SMC1 SMC3 STH1
GO:0000902 GO:0006944 GO:0019954 GO:0051301	5	5	1	SEC10 SEC15 SEC5 SEC6 SEC8
GO:0006461	5	5	1	CDC45 CDC46 CDC47 MCM2 MCM3
GO:0000278 GO:0006508 GO:0006512 GO:0051325	5	5	1	CDC34 CDC4 CDC53 HRT1 SKP1
GO:0016192	4	5	0.8	SEC20 SEC22 SLY1 UFE1 USE1

## Sheet: HC k is 4
GOIDs	number of essential genes	number of genes	enrichment	members	comments
GO:0042254	84	100	0.84	ARX1 BMS1 BRX1 BUD20 BUD21 CBF5 CIC1 DBP10 DBP3 DBP9 DIM1 DIP2 DRS1 EBP2 ECM16 EMG1 ENP1 ENP2 ERB1 ESF1 ESF2 FPR4 GAR1 HAS1 HCA4 IMP3 IMP4 IPI1 IPI3 KRE33 KRR1 LOC1 LSG1 MAK21 MAK5 MDN1 MPP10 MRT4 NAN1 NHP2 NIP7 NOC2 NOC3 NOC4 NOG1 NOG2 NOP1 NOP13 NOP14 NOP15 NOP2 NOP4 NOP58 NOP6 NOP7 NSA1 NSA2 NUG1 PUF6 PWP2 RCL1 RIX1 RLP24 RLP7 RPF1 RPF2 RPL3 RPL30 RPS17B RPS4A RRP1 RRP12 RRP45 RRP5 RRP9 RSA4 S…
GO:0016071	49	71	0.69	BRR2 CBC2 CDC33 CDC40 CEF1 CLF1 CUS1 CWC2 CWC22 DCP1 DCP2 DHH1 DIB1 ECM2 EDC3 HSH155 ISY1 KEM1 LEA1 LSM1 LSM2 LSM3 LSM4 LSM5 LSM6 LSM7 LSM8 LUC7 MSL1 MUD1 NAM8 NTC20 PAT1 PRP11 PRP19 PRP21 PRP24 PRP3 PRP31 PRP39 PRP4 PRP40 PRP42 PRP43 PRP45 PRP46 PRP6 PRP8 PRP9 RSE1 SMB1 SMD1 SMD2 SMD3 SME1 SMX2 SMX3 SNP1 SNT309 SNU114 SNU23 SNU56 SNU66 SNU71 SPP381 SPP382 STO1 SYF1 SYF2 YHC1 YJU2
GO:0016072	63	71	0.89	BMS1 BUD21 CBF5 DBP10 DBP3 DIM1 DIP2 DRS1 ECM16 EMG1 ENP1 ENP2 ERB1 ESF1 ESF2 GAR1 HAS1 HCA4 IMP3 IMP4 KRR1 MAK5 MDN1 MPP10 MRT4 NAN1 NHP2 NIP7 NOC4 NOG1 NOP1 NOP12 NOP14 NOP2 NOP4 NOP58 NOP6 NOP7 NSA2 NUG1 PWP2 RCL1 RIX1 RLP7 RPF1 RPF2 RPS4A RRP12 RRP45 RRP5 RRP9 SIK1 SOF1 SPB1 SPB4 TIF6 URB1 UTP10 UTP13 UTP15 UTP18 UTP20 UTP21 UTP22 UTP30 UTP4 UTP5 UTP6 UTP7 UTP8 UTP9	a proper subset of GO:0042254
GO:0008380	46	63	0.73	BRR2 CBC2 CDC40 CEF1 CLF1 CUS1 CWC2 CWC22 DIB1 ECM2 HSH155 ISY1 LEA1 LSM2 LSM3 LSM4 LSM5 LSM6 LSM7 LSM8 LUC7 MSL1 MUD1 NAM8 NTC20 PRP11 PRP19 PRP21 PRP24 PRP3 PRP31 PRP39 PRP4 PRP40 PRP42 PRP43 PRP45 PRP46 PRP6 PRP8 PRP9 RSE1 SMB1 SMD1 SMD2 SMD3 SME1 SMX2 SMX3 SNP1 SNT309 SNU114 SNU23 SNU56 SNU66 SNU71 SPP381 SPP382 STO1 SYF1 SYF2 YHC1 YJU2	a proper subset of GO:0016071
GO:0006508	28	35	0.8	NAS6 PRE1 PRE10 PRE2 PRE3 PRE4 PRE5 PRE6 PRE7 PRE8 PRE9 PUP1 PUP2 PUP3 RAD23 RPN1 RPN10 RPN11 RPN12 RPN13 RPN2 RPN3 RPN5 RPN6 RPN7 RPN8 RPN9 RPT1 RPT2 RPT3 RPT4 RPT5 RPT6 SCL1 SEM1
GO:0006412	15	18	0.83	GCD1 GCD11 GCD2 GCD6 GCD7 GCN3 HCR1 IST1 NIP1 PRT1 RLI1 RPG1 SUI1 SUI2 SUI3 TIF34 TIF35 TIF5
GO:0006383	15	16	0.94	MAF1 RET1 RPB5 RPB8 RPC11 RPC17 RPC19 RPC25 RPC31 RPC34 RPC37 RPC40 RPC53 RPC82 RPO26 RPO31
GO:0016071 GO:0031123	13	14	0.93	CFT1 CFT2 FIP1 MPE1 PAP1 PCF11 PFS2 PTA1 PTI1 REF2 RNA14 SWD2 YSH1 YTH1
GO:0006352	11	13	0.85	SPT15 TAF1 TAF10 TAF11 TAF12 TAF13 TAF14 TAF2 TAF3 TAF5 TAF6 TAF7 TAF9
GO:0006401 GO:0016071	9	13	0.69	CSL4 DIS3 LRP1 MTR3 RRP4 RRP40 RRP42 RRP43 RRP45 RRP46 RRP6 SKI6 SKI7
GO:0006512	8	12	0.67	APC1 APC11 APC2 APC4 APC5 APC9 CDC16 CDC23 CDC26 CDC27 MND2 SWM1
GO:0016072 GO:0042254	9	12	0.75	CSL4 DIS3 LRP1 MTR3 RRP4 RRP40 RRP42 RRP43 RRP45 RRP46 RRP6 SKI6	a proper subset of GO:0006401
GO:0007001 GO:0007059	8	12	0.67	APC1 APC11 APC2 APC4 APC5 APC9 CDC16 CDC23 CDC26 CDC27 DOC1 MND2
GO:0000278 GO:0051325	10	12	0.83	TAF1 TAF10 TAF11 TAF12 TAF13 TAF14 TAF2 TAF3 TAF5 TAF6 TAF7 TAF9	a proper subset of GO:0006352
GO:0016192	9	11	0.82	BET1 BOS1 COG3 GOS1 SEC17 SEC21 SEC22 SED5 SFT1 SLY1 YKT6
GO:0007010	8	11	0.73	APC1 APC11 APC2 APC4 APC5 APC9 CDC16 CDC23 CDC26 CDC27 DOC1	a proper subset of GO:0007001
GO:0006360	8	11	0.73	RPA12 RPA135 RPA190 RPA34 RPA43 RPA49 RPB10 RPB5 RPC19 RPC40 RPO26
GO:0016192	7	10	0.7	BET1 COP1 GLO3 RET2 RET3 SEC21 SEC22 SEC26 SEC27 SEC28
GO:0006260	7	8	0.88	ECO1 ELG1 POL12 RFC1 RFC2 RFC3 RFC4 RFC5
GO:0006353 GO:0006366	6	8	0.75	CFT1 GLC7 PTA1 PTI1 REF2 SSU72 SWD2 SYC1
GO:0006974	6	8	0.75	ECO1 ELG1 RAD24 RFC1 RFC2 RFC3 RFC4 RFC5
GO:0007005 GO:0007010 GO:0048308	6	7	0.86	ARC15 ARC18 ARC19 ARC35 ARC40 ARP2 ARP3
GO:0016192	5	7	0.71	BET3 GSG1 TRS120 TRS20 TRS23 TRS31 TRS33
GO:0016192	7	7	1	EXO84 SEC10 SEC15 SEC3 SEC5 SEC6 SEC8
GO:0007001	5	7	0.71	CTF18 ECO1 ELG1 RFC2 RFC3 RFC4 RFC5
GO:0000278 GO:0007010	7	7	1	ASK1 DAD1 DAD2 DAM1 DUO1 SPC19 SPC34
GO:0006260 GO:0006323 GO:0006461 GO:0007001 GO:0016458 GO:0016481 GO:0040029	6	6	1	ORC1 ORC2 ORC3 ORC4 ORC5 ORC6
GO:0000902 GO:0006944 GO:0019954 GO:0051301	6	6	1	SEC10 SEC15 SEC3 SEC5 SEC6 SEC8
GO:0007059	5	6	0.83	CTF18 ECO1 RFC2 RFC3 RFC4 RFC5
GO:0016192	5	6	0.83	BET1 SAR1 SEC22 SEC23 SEC24 SED5
GO:0042254	5	6	0.83	DIM1 ENP1 HRR25 LTV1 RIO2 TSR1
GO:0016192	5	6	0.83	DSL1 SEC20 SEC22 TIP20 UFE1 USE1
GO:0000278 GO:0051325	5	6	0.83	CDC34 CDC4 CDC53 HRT1 SIC1 SKP1
GO:0006461 GO:0045184	6	6	1	SEC65 SRP14 SRP21 SRP54 SRP68 SRP72
GO:0006260	5	5	1	CDC47 CDC54 MCM10 MCM2 MCM3
GO:0006352 GO:0006383	5	5	1	TFC1 TFC3 TFC4 TFC6 TFC7
GO:0006399 GO:0016071 GO:0016072 GO:0042254	5	5	1	POP1 POP3 POP4 POP7 RPP1
GO:0006260 GO:0006461	5	5	1	CDC45 CDC46 CDC47 MCM2 MCM3
GO:0006508 GO:0006512	5	5	1	CDC34 CDC4 CDC53 HRT1 SKP1
GO:0006417	4	5	0.8	GCD1 GCD2 GCD6 GCD7 GCN3

## Sheet: TAP MS k is 11
GOIDs	number of essential genes	number of genes	enrichment	members	comments
GO:0042254	90	120	0.75	ARX1 BMS1 BRX1 BUD20 BUD21 CBF5 CIC1 DBP10 DBP2 DBP9 DIM1 DIP2 DRS1 EBP2 ECM16 EMG1 ENP1 ENP2 ERB1 ESF2 FPR4 GAR1 HAS1 HCA4 IMP3 IMP4 IPI1 IPI3 KEM1 KRE33 KRI1 KRR1 LOC1 MAK21 MAK5 MDN1 MPP10 MRD1 MRT4 NAN1 NIP7 NOC2 NOC3 NOC4 NOG1 NOG2 NOP1 NOP14 NOP15 NOP2 NOP4 NOP58 NOP7 NSA1 NSA2 NUG1 PNO1 PRP43 PUF6 PWP2 RBG1 RCL1 RIX1 RIX7 RLP7 ROK1 RPF1 RPF2 RPL10 RPL11A RPL11B RPL12A RPL12B RPL20B RPL25 R…
GO:0016071	46	66	0.7	AAR2 BRR1 BRR2 CBC2 CDC40 CEF1 CLF1 CUS1 CWC2 CWC22 DHH1 DIB1 ECM2 HSH155 ISY1 KEM1 LEA1 LSM1 LSM2 LSM3 LSM4 LSM5 LSM6 LSM7 LSM8 LUC7 MSL1 MUD1 NAM8 PAT1 PRP11 PRP19 PRP21 PRP24 PRP3 PRP31 PRP38 PRP39 PRP4 PRP40 PRP42 PRP43 PRP45 PRP46 PRP6 PRP8 PRP9 RSE1 SMB1 SMD1 SMD2 SMD3 SME1 SMX2 SMX3 SNP1 SNT309 SNU114 SNU23 SNU56 SNU66 SNU71 SPP381 STO1 SYF1 YHC1
GO:0008380	45	62	0.73	AAR2 BRR1 BRR2 BUD31 CBC2 CDC40 CEF1 CLF1 CUS1 CWC2 CWC22 DIB1 ECM2 HSH155 ISY1 LEA1 LSM2 LSM4 LSM5 LSM6 LSM7 LSM8 LUC7 MSL1 MUD1 NAM8 PRP11 PRP19 PRP21 PRP24 PRP3 PRP31 PRP38 PRP39 PRP4 PRP40 PRP42 PRP43 PRP45 PRP46 PRP6 PRP8 PRP9 RSE1 SMB1 SMD1 SMD2 SMD3 SME1 SMX2 SMX3 SNP1 SNT309 SNU114 SNU23 SNU56 SNU66 SNU71 SPP381 STO1 SYF1 YHC1
GO:0016072	37	41	0.9	BMS1 BUD21 DIM1 DIP2 ECM16 EMG1 ENP1 ENP2 HAS1 IMP3 IMP4 KRR1 MPP10 NAN1 NOC4 NOP1 NOP14 NOP58 PNO1 PWP2 RCL1 ROK1 RPS4A RRP12 RRP5 RRP9 SIK1 SOF1 UTP10 UTP13 UTP15 UTP18 UTP20 UTP21 UTP22 UTP30 UTP4 UTP6 UTP7 UTP8 UTP9	a proper subset of GO:0042254
GO:0016072	30	32	0.94	DBP10 DBP9 DRS1 EBP2 ERB1 HAS1 IPI3 MAK5 MDN1 MRT4 NIP7 NOC3 NOG1 NOP1 NOP12 NOP2 NOP4 NOP7 NSA2 NUG1 RIX1 RLP7 RPF1 RPF2 RPL30 RRP1 RRP12 RRP5 SPB1 SPB4 TIF6 URB1
GO:0006508	17	22	0.77	NAS6 PRE1 PRE5 RPN1 RPN10 RPN11 RPN12 RPN13 RPN2 RPN3 RPN5 RPN6 RPN7 RPN8 RPN9 RPT1 RPT2 RPT3 RPT4 RPT5 RPT6 SEM1
GO:0006366	13	19	0.68	DST1 IWR1 RPB10 RPB11 RPB2 RPB3 RPB4 RPB5 RPB7 RPB8 RPB9 RPC10 RPO21 RPO26 SPT4 SPT5 TAF14 TFG1 TFG2
GO:0007001	11	19	0.58	ARP7 ARP9 HTB1 HTL1 ISW1 NFI1 NPL6 RSC1 RSC2 RSC3 RSC30 RSC4 RSC58 RSC6 RSC8 RSC9 RTT102 SFH1 STH1
GO:0006323	11	18	0.61	ARP7 ARP9 HTB1 HTL1 ISW1 NPL6 RSC1 RSC2 RSC3 RSC30 RSC4 RSC58 RSC6 RSC8 RSC9 RTT102 SFH1 STH1	a proper subset of GO:0007001
GO:0006354	10	17	0.59	ARP7 ARP9 HTL1 ISW1 NPL6 RSC1 RSC2 RSC3 RSC30 RSC4 RSC58 RSC6 RSC8 RSC9 RTT102 SFH1 STH1	a proper subset of GO:0007001
GO:0006366	11	17	0.65	ARP7 ARP9 HTL1 MOT1 NPL6 RSC1 RSC2 RSC3 RSC30 RSC4 RSC58 RSC6 RSC8 RSC9 RTT102 SFH1 STH1
GO:0006383	16	16	1	RET1 RPB10 RPB5 RPB8 RPC11 RPC17 RPC19 RPC25 RPC31 RPC34 RPC37 RPC40 RPC53 RPC82 RPO26 RPO31
GO:0006360	10	14	0.71	RPA12 RPA135 RPA14 RPA190 RPA34 RPA43 RPA49 RPB10 RPB5 RPB8 RPC10 RPC19 RPC40 RPO26
GO:0006508	13	14	0.93	PRE1 PRE10 PRE2 PRE3 PRE4 PRE5 PRE6 PRE7 PRE8 PRE9 PUP1 PUP2 PUP3 SCL1
GO:0006401 GO:0016071	9	13	0.69	CSL4 DIS3 LRP1 MTR3 RRP4 RRP40 RRP42 RRP43 RRP45 RRP46 RRP6 SKI6 SKI7
GO:0016071 GO:0031123	12	13	0.92	CFT1 CFT2 FIP1 MPE1 PAP1 PFS2 PTA1 PTI1 REF2 RNA14 SWD2 YSH1 YTH1
GO:0016072 GO:0042254	9	12	0.75	CSL4 DIS3 LRP1 MTR3 RRP4 RRP40 RRP42 RRP43 RRP45 RRP46 RRP6 SKI6	a proper subset of GO:0006401

## Sheet: BAYESIAN k is 4
GOIDs	number of essential genes	number of genes	enrichment	members	comments
GO:0042254	119	152	0.78	ARX1 BMS1 BRX1 BUD20 BUD21 CBF5 CIC1 CSL4 DBP10 DBP2 DBP7 DBP8 DBP9 DIM1 DIP2 DIS3 DRS1 EBP2 ECM16 EMG1 ENP1 ENP2 ERB1 ESF1 ESF2 FAP7 FPR4 GAR1 GLC7 HAS1 HCA4 IMP3 IMP4 IPI1 IPI3 KRE33 KRI1 KRR1 LCP5 LOC1 LRP1 LSG1 LTV1 MAK16 MAK21 MAK5 MDN1 MIS1 MPP10 MRD1 MRT4 MTR3 NAN1 NHP2 NIP1 NIP7 NMD3 NOB1 NOC2 NOC3 NOC4 NOG1 NOG2 NOP1 NOP14 NOP15 NOP16 NOP2 NOP4 NOP58 NOP6 NOP7 NSA1 NSA2 NUG1 PNO1 PRP43 P…
GO:0016072	93	106	0.88	BMS1 BUD21 CBF5 CSL4 DBP10 DBP7 DBP8 DBP9 DIM1 DIP2 DIS3 DRS1 EBP2 ECM16 EMG1 ENP1 ENP2 ERB1 ESF1 ESF2 FAP7 GAR1 GLC7 HAS1 HCA4 IMP3 IMP4 IPI1 IPI3 KRR1 LCP5 LRP1 MAK5 MDN1 MPP10 MRD1 MRT4 MTR3 NAN1 NHP2 NIP7 NOB1 NOC3 NOC4 NOG1 NOP1 NOP12 NOP14 NOP2 NOP4 NOP58 NOP6 NOP7 NSA2 NUG1 PNO1 PRP43 PWP2 RCL1 RIO2 RIX1 RLP7 RNT1 ROK1 RPF1 RPF2 RRP1 RRP12 RRP4 RRP40 RRP42 RRP43 RRP45 RRP46 RRP5 RRP6 RRP7 …
GO:0008380 GO:0016071	40	50	0.8	AAR2 BRR1 BRR2 CUS1 CWC2 CWC22 DIB1 HSH49 LSM4 LSM6 LSM8 MSL1 MSL5 MUD1 NAM8 PRP11 PRP18 PRP19 PRP2 PRP21 PRP22 PRP24 PRP28 PRP3 PRP31 PRP38 PRP39 PRP4 PRP40 PRP42 PRP43 PRP46 PRP6 PRP8 PRP9 RSE1 SLU7 SMB1 SMD1 SMD2 SMD3 SME1 SMX3 SNP1 SNT309 SNU56 SNU71 SPP382 STO1 YHC1
GO:0006366	23	42	0.55	ADR1 CCR4 CDC36 CDC39 GAL11 GCN4 MED11 MED4 NOT5 PGD1 POP2 RGR1 RPB2 RPO21 RVB2 SIN4 SOH1 SPT15 SRB2 SRB4 SRB5 SRB6 SRB7 SRB8 SSN2 SSN3 SSN8 STD1 TAF1 TAF10 TAF11 TAF12 TAF13 TAF14 TAF3 TAF5 TAF6 TAF7 TAF8 TAF9 TRA1 YAP6
GO:0006508	28	37	0.76	DOA4 DSK2 NAS6 PRE1 PRE10 PRE2 PRE3 PRE4 PRE5 PRE6 PRE7 PRE8 PRE9 PUP1 PUP2 PUP3 RAD23 RPN1 RPN10 RPN11 RPN12 RPN13 RPN2 RPN3 RPN5 RPN6 RPN7 RPN8 RPN9 RPT1 RPT2 RPT3 RPT4 RPT5 RPT6 SCL1 UMP1
GO:0006913	17	31	0.55	CRM1 GSP1 KAP104 KAP120 KAP123 KAP95 MSN5 MTR10 NIC96 NSP1 NTF2 NUP1 NUP100 NUP116 NUP120 NUP133 NUP145 NUP159 NUP2 NUP42 NUP49 NUP57 NUP60 NUP82 NUP84 NUP85 PSE1 SRM1 SRP1 SSA1 SXM1
GO:0006412	18	27	0.67	ASC1 CDC33 CLU1 FUN12 GCD1 GCD10 GCD11 GCD2 GCD6 GCD7 GCN3 HCR1 NIP1 PRT1 RPG1 SUI1 SUI2 SUI3 SUP45 TIF1 TIF2 TIF34 TIF35 TIF4631 TIF4632 TIF5 YEF3
GO:0051169	15	27	0.56	CRM1 KAP104 KAP120 KAP123 KAP95 MSN5 MTR10 NIC96 NSP1 NTF2 NUP1 NUP100 NUP116 NUP120 NUP133 NUP145 NUP159 NUP2 NUP42 NUP49 NUP57 NUP82 NUP84 NUP85 PSE1 SSA1 SXM1	a proper subset of GO:0006913
GO:0045184	15	27	0.56	CRM1 KAP104 KAP120 KAP123 KAP95 MSN5 MTR10 NIC96 NSP1 NTF2 NUP1 NUP100 NUP116 NUP120 NUP133 NUP145 NUP159 NUP2 NUP42 NUP49 NUP57 NUP82 NUP84 NUP85 PSE1 SSA1 SSA2
GO:0006260	21	23	0.91	CDC2 CDC45 CDC46 CDC47 CDC54 CDC6 CDC7 DBF4 DPB2 DPB3 HYS2 MCM10 MCM2 MCM3 MCM6 ORC1 ORC2 ORC3 ORC4 ORC5 ORC6 POL2 POL32
GO:0015931 GO:0051236	13	20	0.65	CRM1 MTR10 NIC96 NSP1 NUP1 NUP100 NUP116 NUP120 NUP133 NUP145 NUP159 NUP2 NUP42 NUP49 NUP57 NUP82 NUP84 NUP85 PSE1 SXM1	a proper subset of GO:0006913
GO:0006366	12	18	0.67	CDC73 IKI3 RPB10 RPB11 RPB2 RPB3 RPB4 RPB5 RPB7 RPB8 RPB9 RPO21 RPO26 SPT4 SPT5 TAF14 TFG1 TFG2
GO:0006383	16	16	1	RET1 RPB10 RPB5 RPB8 RPC11 RPC17 RPC19 RPC25 RPC31 RPC34 RPC37 RPC40 RPC53 RPC82 RPO26 RPO31
GO:0016071 GO:0031123	15	15	1	CFT1 CFT2 CLP1 FIP1 HRP1 MPE1 PAP1 PCF11 PFS2 PTA1 RNA14 RNA15 SWD2 YSH1 YTH1
GO:0006260	13	15	0.87	DPB2 ELG1 POL1 POL12 POL2 POL30 POL32 PRI1 PRI2 RFC1 RFC2 RFC3 RFC4 RFC5 TOP2
GO:0006323 GO:0007001	10	14	0.71	ARP7 ARP9 HHF2 RSC1 RSC2 RSC3 RSC4 RSC58 RSC6 RSC8 RVB2 SAS5 SFH1 STH1
GO:0006461	13	13	1	CDC45 CDC46 CDC47 CDC54 CDC6 MCM2 MCM3 ORC1 ORC2 ORC3 ORC4 ORC5 ORC6	a proper subset of GO:0006260
GO:0006360	9	13	0.69	RPA12 RPA135 RPA14 RPA190 RPA34 RPA43 RPA49 RPB10 RPB5 RPB8 RPC19 RPC40 RPO26
GO:0006401 GO:0016071	9	13	0.69	CSL4 DIS3 LRP1 MTR3 RRP4 RRP40 RRP42 RRP43 RRP45 RRP46 RRP6 SKI3 SKI6
GO:0006974	10	12	0.83	DPB2 ELG1 POL1 POL2 POL30 POL32 PRI2 RFC1 RFC2 RFC3 RFC4 RFC5	a proper subset of GO:0006260
GO:0006352	11	12	0.92	SPT15 TAF1 TAF10 TAF11 TAF12 TAF13 TAF14 TAF3 TAF5 TAF6 TAF7 TAF9	a proper subset of GO:0006366
GO:0006366	10	12	0.83	ARP7 ARP9 RSC1 RSC2 RSC3 RSC4 RSC6 RSC8 RVB2 SFH1 STH1 TAF1
GO:0016192	8	11	0.73	ARF1 BET1 BOS1 COP1 RET2 RET3 SEC21 SEC22 SEC26 SEC27 SEC28
GO:0007001	8	11	0.73	CDC46 DPB3 ORC1 ORC2 ORC3 ORC4 ORC5 ORC6 POL2 POL32 RPD3
GO:0000278 GO:0051325	10	11	0.91	TAF1 TAF10 TAF11 TAF12 TAF13 TAF14 TAF3 TAF5 TAF6 TAF7 TAF9	a proper subset of GO:0006366
GO:0000074 GO:0000278 GO:0000279 GO:0006508 GO:0007001 GO:0007010 GO:0007059	8	11	0.73	APC1 APC11 APC2 APC4 APC5 APC9 CDC16 CDC23 CDC26 CDC27 DOC1
GO:0006512	8	10	0.8	APC1 APC11 APC2 APC4 APC5 APC9 CDC16 CDC23 CDC26 CDC27	a proper subset of GO:0000074
GO:0006323 GO:0016458 GO:0016481 GO:0040029	8	10	0.8	CDC46 DPB3 ORC1 ORC2 ORC3 ORC4 ORC5 ORC6 POL2 RPD3	a proper subset of GO:0006260
GO:0006352 GO:0006366	10	10	1	CCL1 KIN28 RAD3 SSL1 SSL2 TFA1 TFB1 TFB2 TFB3 TFB4
GO:0006913	8	9	0.89	LSG1 NMD3 NOC2 NOG1 NOG2 REI1 RIX1 RIX7 TIF6
GO:0006354	7	9	0.78	ARP7 ARP9 RSC1 RSC2 RSC4 RSC6 RSC8 SFH1 STH1
GO:0006399	9	9	1	POP1 POP3 POP4 POP5 POP6 POP7 POP8 RPP1 RPR2
GO:0000278 GO:0000279 GO:0016481	8	8	1	CCL1 RAD3 SSL1 SSL2 TFB1 TFB2 TFB3 TFB4
GO:0006323 GO:0006473 GO:0007001	5	8	0.62	SPT3 TAF10 TAF12 TAF14 TAF5 TAF6 TAF9 TRA1
GO:0016071 GO:0016072 GO:0042254	8	8	1	POP1 POP3 POP4 POP5 POP6 POP7 POP8 RPP1
GO:0009100	5	8	0.62	OST1 OST2 OST3 OST4 OST6 STT3 SWP1 WBP1
GO:0016192	8	8	1	EXO70 EXO84 SEC10 SEC15 SEC3 SEC5 SEC6 SEC8
GO:0045184 GO:0051169	8	8	1	LSG1 NMD3 NOC2 NOG1 NOG2 RIX1 RIX7 TIF6
GO:0006457 GO:0007010	8	8	1	CCT2 CCT3 CCT4 CCT5 CCT6 CCT7 CCT8 TCP1
GO:0016192	6	8	0.75	EMP24 ERV25 SAR1 SEC13 SEC16 SEC23 SEC24 SEC31
GO:0000902 GO:0006944 GO:0019954 GO:0051301	7	7	1	EXO70 SEC10 SEC15 SEC3 SEC5 SEC6 SEC8
GO:0016192	6	7	0.86	SEC17 SED5 SLY1 TLG1 TLG2 VTI1 YKT6
GO:0006974	6	7	0.86	RAD2 RAD3 SSL1 SSL2 TFB1 TFB2 TFB3
GO:0007005 GO:0007010 GO:0048308	6	7	0.86	ARC15 ARC18 ARC19 ARC35 ARC40 ARP2 ARP3
GO:0007001	7	7	1	POL2 POL30 RFC2 RFC3 RFC4 RFC5 TOP2
GO:0006352 GO:0006383	6	6	1	TFC1 TFC3 TFC4 TFC6 TFC7 TFC8
GO:0006974	4	6	0.67	CDC2 DPB2 DPB3 HYS2 POL2 POL32
GO:0016192	6	6	1	BET1 BOS1 SAR1 SEC23 SEC24 SED5
GO:0006461 GO:0045184	5	5	1	SEC65 SRP14 SRP21 SRP68 SRP72
GO:0006944	4	5	0.8	SEC17 TLG1 TLG2 VTI1 YKT6
GO:0006417	4	5	0.8	GCD1 GCD2 GCD6 GCD7 GCN3

## Sheet: Y2H k is 1
GOIDs	number of essential genes	number of genes	enrichment	members	comments
GO:0007010	9	11	0.82	ASK1 BIK1 BIM1 DAD1 DAD2 DAM1 DUO1 NUF2 SPC19 SPC34 TID3
GO:0006366	7	11	0.64	CAF40 CAT8 MED4 MED6 MED7 MED8 NUT2 SOH1 SRB4 SRB7 STD1
GO:0045184	6	10	0.6	CRM1 GLE2 LTV1 NSP1 NUP100 NUP116 NUP49 NUP57 NUP82 PEX19
GO:0006913 GO:0051169	6	10	0.6	CEX1 CRM1 GLE2 LTV1 NSP1 NUP100 NUP116 NUP49 NUP57 NUP82
GO:0000278	7	9	0.78	ASK1 BIK1 BIM1 DAD1 DAD2 DAM1 DUO1 SPC19 SPC34
GO:0015931 GO:0051236	5	8	0.62	CEX1 GLE2 NSP1 NUP100 NUP116 NUP49 NUP57 NUP82
GO:0006997	5	7	0.71	GLE2 NSP1 NUP100 NUP116 NUP49 NUP57 NUP82
GO:0016192	3	3	1	COG2 COG3 COG4
GO:0006412 GO:0006417	2	3	0.67	GCD2 GCD7 GCN3
GO:0006260	3	3	1	PSF1 PSF2 SLD5
GO:0000278 GO:0006352 GO:0006366 GO:0051325	2	2	1	TAF11 TAF13
GO:0008380 GO:0016071	2	2	1	PRP3 PRP4
GO:0000278 GO:0006323 GO:0006352 GO:0006366 GO:0006473 GO:0007001 GO:0051325	2	2	1	TAF6 TAF9
GO:0007010	2	2	1	CDC23 SPC29
GO:0008380 GO:0016071	2	2	1	NTR2 SPP382
GO:0016071 GO:0031123	2	2	1	FIP1 YTH1
GO:0000074 GO:0000278 GO:0000279	2	2	1	CBK1 MOB1
GO:0007059	2	2	1	NUF2 TID3
GO:0016192	2	2	1	DSL1 TIP20
