# Supplementary material for: Why Do Hubs in the Yeast Protein Interaction Network Tend To Be Essential: Reexamining the Connection between the Network Topology and Essentiality
Source: PLoS Comput Biol. 2008 Aug 1;4(8):e1000140. doi: 10.1371/journal.pcbi.1000140 (PMC2467474; doi:10.1371/journal.pcbi.1000140)
Supplement: Table S3 — Enrichment of ECOBIM and non-ECOBIM COBIM nodes for GO subnetworks in the LC, HC, TAP-MS, BAYESIAN, and Y2H networks. For each GO subnetwork that contributed at least one ECOBIM the fraction of essential proteins among the subnetwork nodes, subnetwork ECOBIM nodes and subnetwork non-ECOBIM COBIM nodes is shown. (0.15 MB XLS) [file pcbi.1000140.s004.xls]

## Sheet: DIP CORE k is 3
GO ID	GO description	fraction of essential proteins	Percent of essential proteins
		whole network	ECOBIMs	Non-ECOBIMs COBIMs
GO:0016072	rRNA metabolic process	0.827586	0.90625	n/a
GO:0006352	transcription initiation	0.818182	1	n/a
GO:0006383	transcription from RNA polymerase III promoter	0.774194	1	0
GO:0042254	ribosome biogenesis and assembly	0.718085	0.87234	n/a
GO:0008380	RNA splicing	0.709302	0.787879	0.5
GO:0006839	mitochondrial transport	0.642857	0.8	n/a
GO:0006360	transcription from RNA polymerase I promoter	0.64	0.8	0
GO:0016071	mRNA metabolic process	0.62585	0.75	0.4
GO:0006260	DNA replication	0.6125	0.928571	n/a
GO:0031123	RNA 3'-end processing	0.588235	0.928571	0.285714
GO:0006399	tRNA metabolic process	0.5	1	0
GO:0007059	chromosome segregation	0.488636	0.761905	n/a
GO:0006944	membrane fusion	0.47619	0.75	0.222222
GO:0006508	proteolysis	0.45614	0.769231	n/a
GO:0051169	nuclear transport	0.43617	0.8	0.466667
GO:0006997	nuclear organization and biogenesis	0.431818	1	0.333333
GO:0000278	mitotic cell cycle	0.429293	0.814815	0.1875
GO:0015931	nucleobase, nucleoside, nucleotide and nucleic acid transport	0.421875	0.625	n/a
GO:0006913	nucleocytoplasmic transport	0.42	0.8	0.413793
GO:0051236	establishment of RNA localization	0.419355	0.625	n/a
GO:0006366	transcription from RNA polymerase II promoter	0.403587	0.75	0.289474
GO:0007010	cytoskeleton organization and biogenesis	0.4	0.782609	0
GO:0048308	organelle inheritance	0.391304	0.857143	n/a
GO:0006401	RNA catabolic process	0.377358	0.833333	0.411765
GO:0006461	protein complex assembly	0.377049	1	n/a
GO:0045184	establishment of protein localization	0.369318	0.888889	0.382353
GO:0009100	glycoprotein metabolic process	0.368421	0.625	n/a
GO:0006412	translation	0.362637	0.846154	0
GO:0007005	mitochondrion organization and biogenesis	0.351351	0.909091	n/a
GO:0006512	ubiquitin cycle	0.339623	0.823529	n/a
GO:0051325	interphase	0.333333	0.833333	0
GO:0016192	vesicle-mediated transport	0.311005	0.705882	0.184211
GO:0000074	regulation of progression through cell cycle	0.310078	0.727273	0.176471
GO:0000279	M phase	0.303371	0.8	0.166667
GO:0006974	response to DNA damage stimulus	0.278788	0.666667	0.111111
GO:0006323	DNA packaging	0.264151	1	0.16
GO:0006417	regulation of translation	0.26087	0.8	n/a
GO:0016481	negative regulation of transcription	0.247619	1	0.125
GO:0007001	chromosome organization and biogenesis (sensu Eukaryota)	0.223496	0.793103	0.156863
GO:0016458	gene silencing	0.220588	1	0
GO:0040029	regulation of gene expression, epigenetic	0.214286	1	0
GO:0007047	cell wall organization and biogenesis	0.166667	0.75	n/a

## Sheet: LC k is 4
GO ID	GO description	fraction of essential proteins	Percent of essential proteins
		whole network	ECOBIMs	Non-ECOBIMs COBIMs
GO:0051301	cell division	0.196787	1	0.25
GO:0045184	establishment of protein localization	0.330472	1	0.368421
GO:0006461	protein complex assembly	0.352941	1	n/a
GO:0019954	asexual reproduction	0.303797	1	0.384615
GO:0006944	membrane fusion	0.396226	1	0.272727
GO:0006839	mitochondrial transport	0.527778	1	n/a
GO:0006383	transcription from RNA polymerase III promoter	0.771429	1	n/a
GO:0031123	RNA 3'-end processing	0.552632	0.9375	0.285714
GO:0006412	translation	0.228782	0.928571	n/a
GO:0016192	vesicle-mediated transport	0.269373	0.923077	0.38806
GO:0000902	cell morphogenesis	0.172249	0.9	0.263158
GO:0051325	interphase	0.341176	0.882353	0.1
GO:0006352	transcription initiation	0.745098	0.882353	n/a
GO:0016072	rRNA metabolic process	0.779874	0.857143	n/a
GO:0007005	mitochondrion organization and biogenesis	0.246154	0.857143	n/a
GO:0048308	organelle inheritance	0.27027	0.857143	n/a
GO:0006353	transcription termination	0.736842	0.833333	n/a
GO:0007010	cytoskeleton organization and biogenesis	0.36715	0.822222	n/a
GO:0042254	ribosome biogenesis and assembly	0.640741	0.819549	0.5
GO:0006260	DNA replication	0.565657	0.8125	n/a
GO:0000278	mitotic cell cycle	0.413043	0.787234	0.125
GO:0006360	transcription from RNA polymerase I promoter	0.633333	0.777778	n/a
GO:0006512	ubiquitin cycle	0.283784	0.764706	n/a
GO:0006508	proteolysis	0.388489	0.763636	0
GO:0016071	mRNA metabolic process	0.61413	0.737374	n/a
GO:0000279	M phase	0.272727	0.714286	0.2
GO:0006974	response to DNA damage stimulus	0.271795	0.714286	0.37931
GO:0007059	chromosome segregation	0.451327	0.704545	n/a
GO:0006366	transcription from RNA polymerase II promoter	0.371841	0.7	0.489796
GO:0006354	RNA elongation	0.321429	0.7	0.166667
GO:0007001	chromosome organization and biogenesis (sensu Eukaryota)	0.195699	0.69697	0.225225
GO:0006401	RNA catabolic process	0.35	0.692308	0.421053
GO:0008380	RNA splicing	0.675926	0.690909	n/a
GO:0006323	DNA packaging	0.233945	0.666667	0.202247
GO:0015931	nucleobase, nucleoside, nucleotide and nucleic acid transport	0.373333	0.615385	0.222222
GO:0051236	establishment of RNA localization	0.388889	0.615385	0.222222
GO:0000074	regulation of progression through cell cycle	0.3	0.611111	0.153846

## Sheet: HC k is 4
GO ID	GO description	fraction of essential proteins	Percent of essential proteins
		whole network	ECOBIMs	Non-ECOBIMs COBIMs
GO:0006352	transcription initiation	0.847826	0.888889	n/a
GO:0016072	rRNA metabolic process	0.8	0.873563	n/a
GO:0006383	transcription from RNA polymerase III promoter	0.756757	0.952381	n/a
GO:0008380	RNA splicing	0.72449	0.730159	n/a
GO:0006353	transcription termination	0.722222	0.75	n/a
GO:0006360	transcription from RNA polymerase I promoter	0.655172	0.727273	n/a
GO:0042254	ribosome biogenesis and assembly	0.649805	0.833333	0.6
GO:0016071	mRNA metabolic process	0.634831	0.737864	0.285714
GO:0031123	RNA 3'-end processing	0.552632	0.928571	0.285714
GO:0006260	DNA replication	0.538462	0.952381	n/a
GO:0006399	tRNA metabolic process	0.532258	1	0
GO:0007059	chromosome segregation	0.46789	0.722222	0.222222
GO:0006944	membrane fusion	0.4375	1	0.272727
GO:0000278	mitotic cell cycle	0.415929	0.88	0.615385
GO:0006461	protein complex assembly	0.397436	1	n/a
GO:0007010	cytoskeleton organization and biogenesis	0.395833	0.84	n/a
GO:0006508	proteolysis	0.395349	0.825	0.615385
GO:0006366	transcription from RNA polymerase II promoter	0.3829	0.75	0.504425
GO:0045184	establishment of protein localization	0.356098	1	0.464286
GO:0006401	RNA catabolic process	0.355932	0.692308	0.4
GO:0051325	interphase	0.333333	0.833333	n/a
GO:0019954	asexual reproduction	0.328571	1	0.5
GO:0048308	organelle inheritance	0.310345	0.857143	n/a
GO:0016192	vesicle-mediated transport	0.294606	0.85	0.210526
GO:0006512	ubiquitin cycle	0.279412	0.764706	n/a
GO:0006974	response to DNA damage stimulus	0.27933	0.75	0.4
GO:0007005	mitochondrion organization and biogenesis	0.26087	0.857143	n/a
GO:0006412	translation	0.24186	0.833333	0.133333
GO:0006323	DNA packaging	0.240385	1	0.271845
GO:0016481	negative regulation of transcription	0.231405	1	0
GO:0051301	cell division	0.228972	1	0.428571
GO:0006417	regulation of translation	0.225806	0.8	n/a
GO:0016458	gene silencing	0.210526	1	0
GO:0007001	chromosome organization and biogenesis (sensu Eukaryota)	0.206897	0.76	0.252174
GO:0040029	regulation of gene expression, epigenetic	0.205128	1	0
GO:0000902	cell morphogenesis	0.193548	1	0.428571

## Sheet: TAP MS k is 11
GO ID	GO description	fraction of essential proteins	Percent of essential proteins
		whole network	ECOBIMs	Non-ECOBIMs COBIMs
GO:0016072	rRNA metabolic process	0.782609	0.888889	n/a
GO:0006383	transcription from RNA polymerase III promoter	0.78125	1	n/a
GO:0008380	RNA splicing	0.72093	0.725806	n/a
GO:0016071	mRNA metabolic process	0.664286	0.728261	n/a
GO:0042254	ribosome biogenesis and assembly	0.646552	0.75	n/a
GO:0031123	RNA 3'-end processing	0.636364	0.923077	n/a
GO:0006360	transcription from RNA polymerase I promoter	0.619048	0.714286	n/a
GO:0006508	proteolysis	0.494505	0.823529	n/a
GO:0006366	transcription from RNA polymerase II promoter	0.472527	0.666667	0.416667
GO:0006401	RNA catabolic process	0.425532	0.692308	n/a
GO:0006354	RNA elongation	0.306122	0.588235	n/a
GO:0006323	DNA packaging	0.267857	0.611111	0.3125
GO:0007001	chromosome organization and biogenesis (sensu Eukaryota)	0.223926	0.578947	0.3125

## Sheet: BAYESIAN k is 4
GO ID	GO description	fraction of essential proteins	Percent of essential proteins
		whole network	ECOBIMs	Non-ECOBIMs COBIMs
GO:0006383	transcription from RNA polymerase III promoter	0.794118	1	0
GO:0016072	rRNA metabolic process	0.783951	0.885965	0
GO:0006352	transcription initiation	0.76	0.964286	n/a
GO:0008380	RNA splicing	0.663636	0.8	0
GO:0006360	transcription from RNA polymerase I promoter	0.62963	0.692308	n/a
GO:0042254	ribosome biogenesis and assembly	0.606897	0.79375	0.285714
GO:0016071	mRNA metabolic process	0.602151	0.837209	0.4
GO:0031123	RNA 3'-end processing	0.594595	1	n/a
GO:0006260	DNA replication	0.534653	0.914286	0.142857
GO:0006399	tRNA metabolic process	0.5	1	n/a
GO:0007059	chromosome segregation	0.432692	0.727273	n/a
GO:0051169	nuclear transport	0.428571	0.657143	n/a
GO:0006913	nucleocytoplasmic transport	0.415254	0.625	n/a
GO:0000278	mitotic cell cycle	0.412037	0.866667	n/a
GO:0015931	nucleobase, nucleoside, nucleotide and nucleic acid transport	0.397436	0.65	n/a
GO:0051236	establishment of RNA localization	0.391892	0.65	n/a
GO:0006944	membrane fusion	0.388889	0.916667	0
GO:0007010	cytoskeleton organization and biogenesis	0.38191	0.846154	0.2
GO:0006508	proteolysis	0.363636	0.75	n/a
GO:0006366	transcription from RNA polymerase II promoter	0.360714	0.662338	n/a
GO:0051325	interphase	0.345679	0.909091	n/a
GO:0045184	establishment of protein localization	0.340807	0.7	0.5
GO:0006457	protein folding	0.338235	1	n/a
GO:0006354	RNA elongation	0.333333	0.777778	n/a
GO:0006461	protein complex assembly	0.325581	1	n/a
GO:0006401	RNA catabolic process	0.307692	0.692308	0.4
GO:0019954	asexual reproduction	0.306667	1	0.263158
GO:0000074	regulation of progression through cell cycle	0.297297	0.727273	n/a
GO:0006512	ubiquitin cycle	0.296875	0.8	n/a
GO:0009100	glycoprotein metabolic process	0.291667	0.625	n/a
GO:0048308	organelle inheritance	0.272727	0.857143	n/a
GO:0006473	protein amino acid acetylation	0.263158	0.625	n/a
GO:0006974	response to DNA damage stimulus	0.261538	0.818182	0.25
GO:0000279	M phase	0.259259	0.842105	0
GO:0016192	vesicle-mediated transport	0.258427	0.823529	0.285714
GO:0007005	mitochondrion organization and biogenesis	0.246377	0.857143	n/a
GO:0006323	DNA packaging	0.232558	0.71875	0.166667
GO:0016481	negative regulation of transcription	0.226562	0.888889	0.4
GO:0006412	translation	0.209091	0.666667	0.124378
GO:0006417	regulation of translation	0.205128	0.8	0.125
GO:0040029	regulation of gene expression, epigenetic	0.192771	0.8	n/a
GO:0051301	cell division	0.190661	1	0.238095
GO:0016458	gene silencing	0.189873	0.8	n/a
GO:0007001	chromosome organization and biogenesis (sensu Eukaryota)	0.183333	0.74	0.0740741
GO:0000902	cell morphogenesis	0.175	1	0.3125

## Sheet: Y2H k is 1
GO ID	GO description	fraction of essential proteins	Percent of essential proteins
		whole network	ECOBIMs	Non-ECOBIMs COBIMs
GO:0008380	RNA splicing	1	1	n/a
GO:0006352	transcription initiation	0.833333	1	n/a
GO:0031123	RNA 3'-end processing	0.75	1	n/a
GO:0016071	mRNA metabolic process	0.6875	0.7	0.25
GO:0006260	DNA replication	0.666667	1	n/a
GO:0051169	nuclear transport	0.625	0.538462	0.142857
GO:0015931	nucleobase, nucleoside, nucleotide and nucleic acid transport	0.615385	0.545455	0.166667
GO:0051236	establishment of RNA localization	0.615385	0.545455	0.166667
GO:0006913	nucleocytoplasmic transport	0.611111	0.538462	0.142857
GO:0000278	mitotic cell cycle	0.6	0.764706	0
GO:0006997	nuclear organization and biogenesis	0.583333	0.6	0.2
GO:0051325	interphase	0.5	1	n/a
GO:0007010	cytoskeleton organization and biogenesis	0.444444	0.578947	0
GO:0006366	transcription from RNA polymerase II promoter	0.441176	0.6	0.111111
GO:0045184	establishment of protein localization	0.4	0.333333	0.0666667
GO:0006417	regulation of translation	0.4	0.666667	0
GO:0016192	vesicle-mediated transport	0.354839	0.35	0.133333
GO:0000074	regulation of progression through cell cycle	0.315789	0.333333	0
GO:0007059	chromosome segregation	0.266667	0.285714	0
GO:0000279	M phase	0.241379	0.25	0.1
GO:0006412	translation	0.222222	0.6	0.333333
GO:0006473	protein amino acid acetylation	0.222222	0.4	0
GO:0006323	DNA packaging	0.166667	0.285714	0
GO:0007001	chromosome organization and biogenesis (sensu Eukaryota)	0.108108	0.125	0
